# Supplementary material for: HERV-Derived Ervpb1 Is Conserved in Simiiformes, Exhibiting Expression in Hematopoietic Cell Lineages Including Macrophages
Source: Int J Mol Sci. 2021 Apr 26;22(9):4504. doi: 10.3390/ijms22094504 (PMC8123466; doi:10.3390/ijms22094504)
Supplement: Supplementary file 1 [file ijms-22-04504-s001.zip]

Archive with 3 entries (3 files):
- Supplementary information1_0421AM.pdf
- Supplementary information2.pdf
- Table S1 210225.xlsx
